# Supplementary material for: The relationship between glutathione levels in leukocytes and ocular clinical parameters in glaucoma
Source: PLoS One. 2019 Dec 30;14(12):e0227078. doi: 10.1371/journal.pone.0227078 (PMC6936795; doi:10.1371/journal.pone.0227078)
Supplement: S1 File — (XLSX) [file pone.0227078.s001.xlsx]

## Sheet: Data
Age	Sex	Diagnosis	Diagnosis1	VA	Log MAR	S	C	SE	AL	IOP	Hypertension	Hyperlipidemia	Diabetis	Heart_disease	Sleep_apnea	Smoking_habit	Cerebral_infarction	GL_family_history	T-GSH	GSH	GSSG	ratio	Log[ratio]	SBP	DBP	HR	MAP	OPP
63	M	Controls	Non-glaucomal	0.3	0.522879	-6.25	-1	-6.75	25.74	14.3	1	0	0	0	0	0	0	0	4.53566	4.42967	0.0529979	83.5819	1.92211	140	99	65	116.22	63.18
66	F	Controls	Non-glaucomal	1.2	-0.0791812	0.25	-1.25	-0.375	23.36	10	0	0	0	0	0	0	0	0	1.35363	1.2131	0.0702672	17.2641	1.23714	103	56	74	75.74	40.4933
58	M	Controls	Non-glaucomal	0.4	0.39794	-5	-2.25	-6.125	26.57	15.7	0	1	0	0	0	0	0	0	3.0113	2.91723	0.0470318	62.0269	1.79258	130	94	78	109.12	57.0467
44	F	Controls	Non-glaucomal	1.2	-0.0791812	0.25	-1.5	-0.5	22.6	19.3	0	0	0	0	0	0	0	0	3.81654	3.74676	0.0348894	107.39	2.03096	145	99	84	118.32	59.58
66	F	Controls	Non-glaucomal	1	0	-1	-1	-1.5	23.85	10	0	1	0	0	0	0	0	0	5.56243	5.47314	0.0446453	122.591	2.08846	109	68	93	85.22	46.8133
62	M	Controls	Non-glaucomal	1.5	-0.176091	0.5	0.25	0.625	23.9	17.7	1	0	1	0	0	1	0	0	6.73482	6.73482	0.0376765	176.754	2.24737	138	90	98	110.16	55.74
61	M	Controls	Non-glaucomal	1.2	-0.0791812	-9.75	-0.5	-10	27.55	16.7	1	1	0	1	0	1	0	0	2.42043	2.39435	0.0130386	183.635	2.26396	126	71	68	94.1	46.0333
60	F	Controls	Non-glaucomal	1.2	-0.0791812	0.25	0.5	0.5	23.8	19.7	0	1	0	0	0	0	0	0	1.77212	1.77212	0.038216	44.3713	1.6471	161	87	85	118.08	59.02
58	M	Controls	Non-glaucomal	0.2	0.69897	-3.75	-2.75	-5.125	25.7	6	0	0	0	0	0	1	0	0	2.95469	2.9358	0.0094475	310.749	2.49241	124	88	62	103.12	62.7467
61	F	Controls	Non-glaucomal	1.2	-0.0791812	-0.75	-0.75	-1.125	23.99	16.7	1	0	0	1	0	0	0	0	0.743743	0.691138	0.0263029	26.2761	1.41956	125	73	68	94.84	46.5267
69	M	Controls	Non-glaucomal	1.5	-0.176091	-1.25	-0.5	-1.5	24.23	14.3	0	0	0	1	0	1	0	0	2.6501	2.54557	0.0522656	48.7045	1.68757	125	70	67	93.1	47.7667
60	M	Controls	Non-glaucomal	1.5	-0.176091	-0.75	-0.75	-1.125	23.86	16.3	0	0	0	0	0	1	0	0	3.7342	3.66215	0.0360266	101.651	2.00711	148	93	63	116.1	61.1
69	M	Controls	Non-glaucomal	1.2	-0.0791812	1.25	0.5	1.5	25.7	13	0	0	0	0	0	1	0	0	0.889522	0.872308	0.00860706	101.348	2.00582	130	82	78	102.16	55.1067
58	F	Controls	Non-glaucomal	1.2	-0.0791812	0.5	-1	0	24.9	12	0	0	0	0	0	0	0	0	0.758935	0.746245	0.0063448	117.615	2.07046	115	79	84	94.12	50.7467
43	F	Controls	Non-glaucomal	1.5	-0.176091	-6.25	-0.25	-6.375	25.71	15	0	0	0	0	0	0	0	0	5.9827	5.82961	0.0765451	76.1592	1.88172	114	62	91	83.84	40.8933
68	F	Controls	Non-glaucomal	0.7	0.154902	-7	-2	-8	26.25	18.7	1	1	1	0	0	0	0	0	1.71541	1.63573	0.0398431	41.0542	1.61336	154	98	89	121.52	62.3133
63	M	Controls	Non-glaucomal	1.5	-0.176091	0.5	1.5	1.25	25.13	22	1	0	0	0	0	1	0	0	4.06385	3.93838	0.0627356	62.7774	1.7978	147	94	75	116.26	55.5067
69	M	Controls	Non-glaucomal	1.2	-0.0791812	0.25	-0.75	-0.125	24.35	13	1	1	0	0	0	1	0	0	2.23539	2.15252	0.0414343	51.9503	1.71559	124	89	85	103.7	56.1333
57	F	Controls	Non-glaucomal	0.9	0.0457575	-10.25	-0.25	-10.375	29.76	17	0	1	0	0	0	1	0	0	6.42612	6.26584	0.0801403	78.1859	1.89313	109	73	72	88.12	41.7467
59	F	Controls	Non-glaucomal	1.2	-0.0791812	-8	-1.75	-8.875	28.19	12.7	0	0	0	0	0	0	0	0	8.55258	8.46807	0.0422583	200.388	2.30187	123	82	79	99.22	53.4467
71	M	Controls	Non-glaucomal	1	0	-2.25	-0.75	-2.625	26.89	12	0	1	0	0	0	1	0	0	4.96208	4.77813	0.091975	51.9503	1.71559	141	84	83	107.94	59.96
60	F	Glaucoma	NTG	1.2	-0.0791812	-5	-0.5	-5.25	26.1	10	0	0	0	1	0	1	0	0	0.437882	0.437882	0.00730811	57.9172	1.76281	114	74	68	90.8	50.5333
62	M	Glaucoma	NTG	1.2	-0.0791812	-4.75	-1.5	-5.5	26.54	14	1	1	1	1	1	1	0	0	1.50411	1.50411	0.00826782	179.923	2.25509	113	72	55	89.22	45.48
59	M	Glaucoma	NTG	1.2	-0.0791812	-3.5	-1.5	-4.25	26.02	14	0	0	0	1	0	1	0	0	3.48848	3.3453	0.0715878	46.7301	1.6696	138	89	59	109.58	59.0533
56	M	Glaucoma	NTG	0.5	0.30103	-4.5	0	-4.5	26.48	12	1	1	1	0	0	0	0	0	1.90429	1.6713	0.116498	14.3461	1.15673	144	108	90	123.12	70.08
46	M	Glaucoma	POAG	1.5	-0.176091	-4.75	-0.5	-5	25.91	17.3	1	0	1	0	1	0	0	0	1.93656	1.83131	0.0526255	34.7988	1.54156	130	80	77	101	50.0333
49	M	Glaucoma	POAG	0.9	0.0457575	-8	-0.25	-8.125	27.08	15	1	0	0	0	0	0	0	0	1.75257	1.7002	0.0261867	64.926	1.81242	155	104	69	125.42	68.6133
65	M	Glaucoma	POAG	1	0	-3.75	-2.25	-4.875	24.95	15	0	0	0	0	0	1	0	1	2.04373	1.91416	0.0647878	29.545	1.47048	107	76	57	89.02	44.3467
64	M	Glaucoma	NTG	1.5	-0.176091	-4.25	-0.25	-4.375	24.26	10.7	1	1	0	0	0	0	0	0	4.30521	4.25162	0.0267961	158.665	2.20048	131	96	67	110.7	63.1
60	F	Glaucoma	NTG	1	0	-3.75	-1.25	-4.375	24.76	16	0	1	0	0	0	0	0	0	5.24779	5.17439	0.0367013	140.986	2.14918	144	102	74	119.64	63.76
50	F	Glaucoma	NTG	0.7	0.154902	-4.5	-1	-5	25.43	13	0	0	0	0	0	0	0	0	3.68016	3.61654	0.0318115	113.686	2.05571	106	61	86	79.9	40.2667
66	M	Glaucoma	NTG	1	0	-3	-1.25	-3.625	25.37	13	1	0	0	0	0	0	0	0	0.805872	0.757357	0.0242579	31.221	1.49445	136	88	50	108.16	59.1067
80	F	Glaucoma	NTG	1	0	1.25	-1.75	0.375	23.79	10	0	1	0	0	0	1	0	0	3.18401	3.00897	0.0875214	34.3798	1.5363	122	64	65	88.36	48.9067
67	F	Glaucoma	NTG	1.2	-0.0791812	-5.25	-1.25	-5.875	26.1	15	0	0	0	0	0	0	0	0	5.42829	5.29136	0.0684648	77.2859	1.8881	107	62	77	80.9	38.9333
68	M	Glaucoma	NTG	1.5	-0.176091	-1	-1.5	-1.75	23.7	14	0	0	1	0	1	1	0	0	5.99814	5.79034	0.103898	55.7308	1.7461	117	73	85	91.48	46.9867
63	M	Glaucoma	POAG	1	0	0.25	0.75	0.625	22.46	8	0	0	0	0	1	1	0	0	5.01338	4.8883	0.062537	78.1666	1.89302	113	66	45	85.74	49.16
49	F	Glaucoma	POAG	0.7	0.154902	-1	-0.75	-1.375	23.24	22	0	0	0	0	0	0	0	0	3.72698	3.39845	0.164263	20.6891	1.31574	125	71	74	93.68	40.4533
58	F	Glaucoma	NTG	1	0	-5	-0.5	-5.25	25.59	12	0	0	0	1	0	0	0	0	8.07438	7.83495	0.119715	65.4466	1.81589	126	70	87	93.52	50.3467
65	F	Glaucoma	NTG	0.15	0.823909	-15.75	-2.75	-17.125	26.86	10	1	1	0	1	0	1	0	0	7.54762	7.38565	0.0809848	91.198	1.95999	136	56	75	89.6	49.7333
41	M	Glaucoma	POAG	1.2	-0.0791812	-11.25	-1.5	-12	28.45	16	0	0	0	0	0	0	0	0	6.31276	6.15576	0.0784969	78.4205	1.89443	135	85	57	106	54.6667
43	M	Glaucoma	NTG	1.5	-0.176091	-1.5	-0.75	-1.875	24.7	12	0	0	0	0	0	0	0	0	4.74177	4.59846	0.0716579	64.1724	1.80735	128	88	72	104.8	57.8667
53	M	Glaucoma	POAG	1.2	-0.0791812	-1.5	-0.25	-1.625	23.34	16	0	0	0	0	0	0	0	0	3.64156	3.57434	0.0336061	106.36	2.02678	109	67	46	84.64	40.4267
72	M	Glaucoma	POAG	0.1	1	-8	-0.75	-8.375	26.58	13	1	1	0	0	0	0	0	0	2.40583	2.30861	0.0486065	47.496	1.67666	126	82	84	100.48	53.9867
68	F	Glaucoma	NTG	0.05	1.30103	-12.25	-0.75	-12.625	27.72	13	0	0	0	0	0	0	0	0	2.80555	2.71701	0.0442717	61.3713	1.78796	139	79	71	104.2	56.4667
56	M	Glaucoma	POAG	1	0	-8.25	-0.75	-8.625	29.39	10	0	0	0	0	0	0	0	0	3.49176	3.42394	0.033911	100.968	2.00419	126	79	72	98.74	55.8267
62	M	Glaucoma	NTG	1.2	-0.0791812	-7.5	-0.75	-7.875	27.19	13	1	0	0	0	0	0	0	1	2.07306	2.02354	0.0247622	81.7191	1.91232	125	80	66	98.9	52.9333
67	M	Glaucoma	NTG	1.2	-0.0791812	0	-0.5	-0.25	23.08	8	0	0	1	0	0	1	0	0	3.12229	2.47956	0.321364	7.71574	0.887378	128	77	68	98.42	57.6133
52	M	Glaucoma	NTG	1.2	-0.0791812	-0.25	-0.5	-0.5	23.92	20	0	0	0	0	0	0	0	0	1.76978	1.68269	0.0435434	38.6441	1.58708	145	106	61	122.38	61.5867
46	M	Glaucoma	POAG	0.5	0.30103	-6.5	-1.5	-7.25	27.43	9	0	0	0	0	0	1	0	1	3.02402	2.85699	0.083511	34.211	1.53417	126	87	66	103.38	59.92
67	F	Glaucoma	POAG	1.2	-0.0791812	-3.75	-1.25	-4.375	25.49	16	0	0	0	0	0	1	0	0	2.6234	2.52187	0.0507682	49.6742	1.69613	124	79	80	97.9	49.2667
52	F	Glaucoma	NTG	0.6	0.221849	-6.5	-0.5	-6.75	26.89	15	0	0	0	0	0	1	0	0	3.30846	3.0384	0.135031	22.5015	1.35221	121	83	73	98.96	50.9733
69	F	Glaucoma	NTG	1.2	-0.0791812	-5.5	-0.25	-5.625	25.46	14	0	0	0	1	0	0	0	0	2.60252	2.46393	0.0692982	35.5554	1.55091	132	67	79	94.3	48.8667
73	F	Glaucoma	NTG	0.4	0.39794	-1	-1.25	-1.625	25.1	13.7	1	1	0	1	0	0	0	0	3.84554	3.64787	0.0988386	36.9073	1.56711	157	75	76	109.44	59.26
43	M	Glaucoma	NTG	1	0	-3.75	-0.25	-3.875	25.61	12	0	0	0	0	0	1	0	1	1.1937	1.12686	0.0334176	33.7207	1.5279	107	59	65	79.16	40.7733
40	F	Glaucoma	NTG	1.2	-0.0791812	-3.25	-1.25	-3.875	25.67	12.3	0	0	0	0	0	0	0	1	2.82848	2.62341	0.102532	25.5864	1.40801	104	62	55	79.64	40.7933
68	F	Glaucoma	NTG	1	0	-4.75	-0.25	-4.875	24.74	9.7	0	1	0	0	0	1	0	1	1.97186	1.79679	0.0875352	20.5265	1.31231	119	82	85	97.54	55.3267
56	F	Glaucoma	NTG	1.2	-0.0791812	-5.75	-1.5	-6.5	26.17	13	1	0	0	0	0	0	0	0	1.77131	1.65184	0.0597354	27.6526	1.44174	114	83	99	96.02	51.0133
50	M	Glaucoma	NTG	0.4	0.39794	-5.25	-0.25	-5.375	25.91	13	0	0	0	0	0	0	0	0	2.45671	2.26317	0.0967743	23.386	1.36896	129	84	65	102.9	55.6
45	F	Glaucoma	NTG	0.7	0.154902	-6.75	-0.5	-7	25.92	16	0	0	0	0	0	0	0	0	2.72035	2.52601	0.0971727	25.995	1.41489	126	79	72	98.74	49.8267
60	F	Glaucoma	POAG	1.2	-0.0791812	0	-0.75	-0.375	22.82	10	0	0	0	0	0	0	0	0	0.797838	0.751377	0.0232302	32.3449	1.50981	110	70	91	86.8	47.8667
52	M	Glaucoma	NTG	1.2	-0.0791812	-6.75	-0.5	-7	25.72	8	0	0	0	0	0	0	0	0	1.16803	1.1126	0.0277131	40.147	1.60365	112	73	61	89.38	51.5867
70	M	Glaucoma	NTG	1.2	-0.0791812	-2.75	0	-2.75	26.19	21	0	0	0	0	0	0	0	0	2.83744	2.76341	0.0370156	74.6553	1.87306	126	79	81	98.74	44.8267
63	M	Glaucoma	NTG	1.2	-0.0791812	-0.5	-2	-1.5	25.27	12	0	0	0	0	0	0	0	0	5.74367	5.56603	0.0888184	62.6675	1.79704	165	110	69	133.1	76.7333
63	F	Glaucoma	POAG	1.5	-0.176091	-0.25	-0.75	-0.625	22.53	12	0	0	0	1	0	1	0	1	7.87625	7.55766	0.159293	47.4452	1.67619	122	76	81	95.32	51.5467
63	M	Glaucoma	POAG	0.3	0.522879	-2.5	0	-2.5	26.92	13	1	0	1	1	0	1	0	0	3.57958	3.46366	0.0579577	59.7619	1.77642	145	79	76	106.72	58.1467
59	F	Glaucoma	NTG	1	0	-7.5	-0.5	-7.75	26.46	15	1	1	0	0	0	0	0	0	1.19032	1.13745	0.0264356	43.0274	1.63374	139	96	87	114.06	61.04
55	F	Glaucoma	POAG	0.8	0.09691	-0.5	-4.375	-2.6875	24.54	15	1	0	0	0	0	0	0	1	5.16759	5.16759	0.061124	84.5427	1.92708	126	79	72	98.74	50.8267
45	M	Glaucoma	NTG	1.2	-0.0791812	-6	-0.75	-6.375	25.36	10	0	0	0	0	0	1	0	0	6.17025	5.61055	0.0729839	76.8738	1.88578	102	74	79	85.76	47.1733
56	F	Glaucoma	NTG	1	0	-9.5	-0.5	-9.75	27.63	14.7	0	0	0	0	0	0	0	1	5.1823	5.06785	0.0572254	88.5594	1.94723	109	66	59	84.06	41.34
56	F	Glaucoma	POAG	1.2	-0.0791812	0.25	1	0.75	23.13	16.7	0	0	0	0	1	0	0	0	3.66346	3.57877	0.0423488	84.5069	1.92689	126	82	74	100.48	50.2867
58	F	Glaucoma	POAG	1.5	-0.176091	-3.5	-1	-4	24.85	17	0	0	0	0	0	0	0	0	6.84597	6.69981	0.0730812	91.6762	1.96226	150	83	89	111.14	57.0933
65	F	Glaucoma	NTG	1	0	-5.5	-0.75	-5.875	25.27	20	0	1	1	0	0	1	0	1	10.388	8.65163	0.868204	9.96496	0.998476	133	77	56	100.52	47.0133
64	M	Glaucoma	NTG	1	0	-5.75	-1	-6.25	26.51	11	1	0	0	0	0	1	0	0	4.24354	3.71539	0.264072	14.0696	1.14828	125	80	72	98.9	54.9333
66	F	Glaucoma	POAG	0.3	0.522879	-2.75	-1	-3.25	27.4	15	1	0	0	0	0	0	0	0	7.884	7.64866	0.117669	65.0017	1.81292	123	78	92	96.9	49.6
65	M	Glaucoma	OAG	1.2	-0.0791812	0.5	0.25	0.625	24.11	15	0	0	0	0	0	0	0	1	7.03671	6.78845	0.124131	54.6879	1.73789	116	68	62	88.16	43.7733
65	M	Glaucoma	POAG	1	0	0	-1.75	-0.875	24.57	18	0	0	0	0	0	1	0	0	2.29184	1.88951	0.201169	9.39265	0.972788	132	77	77	100.1	48.7333
65	F	Glaucoma	NTG	1.2	-0.0791812	-0.5	-1.5	-1.25	23.26	11	0	1	0	0	0	0	0	1	1.93542	1.86726	0.0340821	54.7871	1.73868	126	79	81	98.74	54.8267
