# Supplementary material for: The relationship between glutathione levels in leukocytes and ocular clinical parameters in glaucoma
Source: PLoS One. 2019 Dec 30;14(12):e0227078. doi: 10.1371/journal.pone.0227078 (PMC6936795; doi:10.1371/journal.pone.0227078)
Supplement: S2 File — (XLSX) [file pone.0227078.s002.xlsx]

## Sheet: Data
Age	Sex	Diagnosis1	Diagnosis2	VA	LogMAR	SE	CCT	AL	IOP	MD	PSD	T-GSH	GSH	GSSG	ratio	Log[ratio]	Case No	low/high redox group	cpRNFL Total	cpRNFL temporal	cpRNFL superior	cpRNFL nasal	cpRNFL inferior	SBP	DBP	HR	MAP	OPP	MBR(V)	MBR(T)	MBR(A)	AveS(V)	AveS(T)	AveS(A)	AveT(V)	AveT(T)	AveT(A)	AveI(V)	AveI(T)	AveI(A)	AveN(V)	AveN(T)	AveN(A)	SkewALL(V)	SkewALL(T)	SkewALL(A)	SkewS(V)	SkewS(T)	SkewS(A)
60	F	gla	NTG	1.2	-0.0791812	-5.25	490	26.1	10	-21.56	12.47	0.437882	0.437882	0.00730811	57.9172	1.76281	glu01	The high redox group	66.93	83.98	66.45	58.35	58.81	114	74	68	90.8	50.5333	41.5	9	15	41	8	13.5	30.6	6.6	6.6	43.3	10.7	21.3	38.4	11.4	17	7.8	6.7	7.5	8.4	7.5	8
62	M	gla	NTG	1.2	-0.0791812	-5.5	497	26.54	14	-8.28	12.42	1.50411	1.50411	0.00826782	179.923	2.25509	glu04	The high redox group	70.35	77.12	48.69	77.09	78.48	113	72	55	89.22	45.48	42.3	13.4667	18.8333	42.3333	12.3	19.6333	32.3	10.4	10.4	43.7	13.8667	21.8	38.3667	18.2	21.3	11.5667	14.6333	13.5333	11.8333	15.0333	13.7333
59	M	gla	NTG	1.2	-0.0791812	-4.25	543	26.02	14	-10.55	14.09	3.48848	3.3453	0.0715878	46.7301	1.6696	glu05	The low redox group						138	89	59	109.58	59.0533	35.85	11.25	18	41.6	12.35	23.95		8.05	8.05	31.6	12.8	18	31.6	12.3	19.45	13.05	14.45	13.7	12.35	13.8	12.75
56	M	gla	NTG	0.5	0.30103	-4.5	494	26.48	12	-16.77	11.95	1.90429	1.6713	0.116498	14.3461	1.15673	glu08	The low redox group	66.59	53.68	74.22	75.34	63.03	144	108	90	123.12	70.08	19.6667	5.2	8.6	20.1667	6.03333	10	15.8	2.4	2.43333	19.6667	5.56667	10.0667	18.3	7.1	9.83333	9.13333	6.26667	7.8	8.1	6.46667	7.46667
46	M	gla	POAG	1.5	-0.176091	-5	527	25.91	17.3	-12.76	12.62	1.93656	1.83131	0.0526255	34.7988	1.54156	glu09	The low redox group	55.62	40.13	51.52	57.82	72.96	130	80	77	101	50.0333	30.9667	6.83333	9.86667	32.8333	6.86667	9.4		4.6	4.6	30.1667	6.9	9.66667	30.6	9.83333	15.8333	8.93333	8.33333	8.5	7.9	8.26667	8.2
49	M	gla	POAG	0.9	0.0457575	-8.125	523	27.08	15	-9.78	12.7	1.75257	1.7002	0.0261867	64.926	1.81242	glu10	The high redox group	101.28	65.01	132.18	111.91	96.03	155	104	69	125.42	68.6133	42.4667	9.36667	16.2667	42.3667	9.46667	17.7		5.66667	5.66667	40.5333	10.0667	17.3	44.4	13.5333	23.4333	10.7667	9.46667	10	11.3	9.06667	10.5
65	M	gla	POAG	1	0	-4.875	510	24.95	15	-16.22	13.05	2.04373	1.91416	0.0647878	29.545	1.47048	glu12	The low redox group	79.23	99.31	89.07	66.43	62.14	107	76	57	89.02	44.3467	45.5	8.36667	20.1333	47.6667	13.3333	34.3		6.4	6.4	43.1667	7.66667	18.8	44.5667	9.9	25	12.3	12.4667	12.3667	12.4333	11.4667	12.2333
64	M	gla	NTG	1.5	-0.176091	-4.375	-	24.26	10.7	-5.3	8.98	4.30521	4.25162	0.0267961	158.665	2.20048	glu16	The high redox group	76.4	56.66	76.93	86.35	85.62	131	96	67	110.7	63.1	26.2333	7	13.4667	29.8667	6.56667	15.7	23.2667	6.6	8.8	24.1333	6.83333	13.2667	24.6667	8.46667	15.6333	8	9.76667	8.76667	7.63333	9.9	8.46667
60	F	gla	NTG	1	0	-3.625	530	24.76	16	-0.73	1.35	5.24779	5.17439	0.0367013	140.986	2.14918	glu18	The high redox group	102.75	77.64	130.37	83.54	119.38	144	102	74	119.64	63.76	50.7	12.8	22.7333	49.8	12.4667	24.5333	39.8	12.0667	13.4	50.8667	12.9333	20.0333	52.4	14.5333	33.2	7.66667	9.86667	8.3	9.2	10.4	9.3
50	F	gla	NTG	0.7	0.154902	0.375	486	25.43	13	-3.85	2.42	3.68016	3.61654	0.0318115	113.686	2.05571	glu22	The high redox group	98.53	61.25	134.41	88.81	109.63	106	61	86	79.9	40.2667	39.1333	7.83333	20.2667	40.3667	10.4	26.9667	34	5.2	6.83333	41.0333	7.13333	19.5	35.8	11.0333	24.8667	10.3333	9.46667	10.1	9.86667	10.4	9.96667
66	M	gla	NTG	1	0	-5.875	396	25.37	13	-22.39	14.23	0.805872	0.757357	0.0242579	31.221	1.49445	glu33	The low redox group	69.89	64.65	70.8	77.54	66.57	136	88	50	108.16	59.1067
80	F	gla	NTG	1	0	-1.75	472	23.79	10	-15.58	13.63	3.18401	3.00897	0.0875214	34.3798	1.5363	glu34	The low redox group	88.15	64.61	97.16	94.91	95.89	122	64	65	88.36	48.9067	31.1	6.13333	13.1667	32.6333	5.5	11.7333	12.1	5.2	5.26667	28.7333	7.03333	14.6333	32.3667	8	21.1333	12.4	13.6	12.7667	10.4	13.8	11.8333
67	F	gla	NTG	1.2	-0.0791812	0.625	500	26.1	15	-8.43	11.85	5.42829	5.29136	0.0684648	77.2859	1.8881	glu39	The high redox group	106.62	101.26	138.69	78.84	107.46	107	62	77	80.9	38.9333	39.1	11.8	19.1	38.45	13.05	20.3	28.2	8.9	8.95	36.85	11.75	18.05	41.1	15.75	29.05	11.35	12	11.6	11.65	12.2	11.9
68	M	gla	NTG	1.5	-0.176091	-1.375	579	23.7	14	-8.93	10.96	5.99814	5.79034	0.103898	55.7308	1.7461	glu40	The high redox group	84.55	75.3	108.12	82.83	71.88	117	73	85	91.48	46.9867	32.4	10.8	15.9	35.5333	11.6	20.1333	25.6	9.93333	10.6	29.7	9.66667	13.5667	31.5667	12.6333	19.2333	11.5667	12.9333	12.4	11.1333	13.1	12.1333
63	M	gla	POAG	1	0	-6.125	457	22.46	8	-22.43	11.17	5.01338	4.8883	0.062537	78.1666	1.89302	glu42	The high redox group	61.28	40.84	74.26	73.89	56	113	66	45	85.74	49.16	41.7667	5.6	12.8667	45.7667	5.16667	11.1		4.7	4.7	37.7667	5.33333	10.7333	41.9333	9.1	26.3667	13.6333	9.7	12.2333	13.5667	10.1333	12.2667
49	F	gla	POAG	0.7	0.154902	-5.25	431	23.24	22	-20.45	15.03	3.72698	3.39845	0.164263	20.6891	1.31574	glu45	The low redox group	64.35	52.39	60.31	70.64	74.03	125	71	74	93.68	40.4533	34.0333	10.1667	16.0667	33.1333	9.53333	16.7	24.2667	8.63333	8.73333	32.8667	10.4333	14.7	35.4333	13.7	24.2667	11.3	11.1	11.2	11.0667	11.1667	11.1
58	F	gla	NTG	1	0	-12	-	25.59	12	-18.67	13.93	8.07438	7.83495	0.119715	65.4466	1.81589	glu50	The high redox group	62.26	63.12	65.21	65.44	55.21	126	70	87	93.52	50.3467	48.1667	12.8667	19.3333	44.4	15.1	21.2		8.06667	8.06667	40.3333	12.6333	15.5333	51.7	18.6667	32.3	9.56667	10.6	10.1667	4.4	8.63333	7.1
65	F	gla	NTG	0.15	0.823909	-1.875	460	26.86	10	-22.9	12.55	7.54762	7.38565	0.0809848	91.198	1.95999	glu53	The high redox group	55.33	44.99	52.82	61.01	62.55	136	56	75	89.6	49.7333	34.75	8.2	15.1	37.5	8.1	18.9		6.45	6.45	31.85	8.85	15.65	33.75	10.5	19.2	8.45	8.2	8.65	7.3	10.3	8.1
41	M	gla	POAG	1.2	-0.0791812	-1.625	521	28.45	16	-9.84	12.67	6.31276	6.15576	0.0784969	78.4205	1.89443	glu57	The high redox group						135	85	57	106	54.6667	32.15	8.4	16.3	32.55	9.65	19.7	17.55	6.8	6.8	28.85	8.45	15.95	34.9	9.55	21.8	11.85	13.25	13.55	10.7	12.75	13
43	M	gla	NTG	1.5	-0.176091	-7.625	493	24.7	12	-15.32	10.25	4.74177	4.59846	0.0716579	64.1724	1.80735	glu58	The high redox group	65.01	53.25	70.87	58.29	77.56	128	88	72	104.8	57.8667	30.2333	5.26667	11.3667	28.5	4.53333	8.76667	26.7	4.63333	6.43333	29.8333	6.4	13.7667	32.1667	6.06667	16.5333	6.33333	7.7	6.76667	7.2	7.53333	7.13333
53	M	gla	POAG	1.2	-0.0791812	-8.375	516	23.34	16	-19.37	12.8	3.64156	3.57434	0.0336061	106.36	2.02678	glu60	The high redox group	61.43	49.85	70.51	63.56	61.76	109	67	46	84.64	40.4267	38.8	6.35	13.35	37	5.15	11.65		4.45	4.45	35.35	6.9	11.5	40.9	11.35	26.3	14.15	13.1	13.95	13.2	10.9	12.65
72	M	gla	POAG	0.1	1	-7.875	557	26.58	13	-22.61	14.3	2.40583	2.30861	0.0486065	47.496	1.67666	glu63	The low redox group	66.11	55.82	76.31	74.07	58.3	126	82	84	100.48	53.9867	20.3667	7.13333	9.26667	22.2333	7.26667	11.0333	15.7	6.03333	6.03333	18.9	7.73333	10.0333	18.2333	7.3	8.6	10.9333	10	13.2667	9.9	8.16667	13.5
68	F	gla	NTG	0.05	1.30103	-0.25	473	27.72	13	-	-	2.80555	2.71701	0.0442717	61.3713	1.78796	glu66	The high redox group						139	79	71	104.2	56.4667	25.3333	8.93333	11.5333	26.7333	8.7	12.3667	17.2	8	8	22.6667	8.66667	10.4	25.5333	10.7333	15.4333	10.3	10.0333	10.2	10.7	9.5	10
56	M	gla	POAG	1	0	-0.5	562	29.39	10	-8.31	9.3	3.49176	3.42394	0.033911	100.968	2.00419	glu67	The high redox group	84.22	62.07	81.14	95.36	98.22						23.4667	7.13333	12.7	22.7667	7.46667	13.7	14.8	5.53333	5.7	24.6667	7.6	14.1667	23	8.36667	15.3667	7.2	5.53333	6.5	7.9	6.16667	7.33333
62	M	gla	NTG	1.2	-0.0791812	-7.25	537	27.19	13	-17.37	14.31	2.07306	2.02354	0.0247622	81.7191	1.91232	glu68	The high redox group	85.37	101.54	69.72	85.03	85.16	125	80	66	98.9	52.9333	33.3333	6.73333	12.3	29.7667	7.4	12.4333	18.5	5.56667	5.56667	31.1667	5.6	9.56667	35.5	9.46667	21.1333	12.6333	12.5	12.4	10.4	10.7	10.3667
67	M	gla	NTG	1.2	-0.0791812	-4.375	-	23.08	8	-13.32	12.01	3.12229	2.47956	0.321364	7.71574	0.887378	glu70	The low redox group	85.21	78.13	88.94	81.34	92.34	128	77	68	98.42	57.6133	34.6667	5.76667	12.7	31.0667	5.16667	7.8	27.9	5.13333	5.63333	28.9333	6	12.2667	38.8333	8.3	25.8333	10.0333	12.0667	10.7667	8.43333	12.4	11.0333
52	M	gla	NTG	1.2	-0.0791812	-5.625	515	23.92	20	-12.28	13.82	1.76978	1.68269	0.0435434	38.6441	1.58708	glu73	The low redox group						145	106	61	122.38	61.5867	44.3	12.8667	20.7667	50.7667	15.4667	28.4	38	12.5333	14.2	39	10.4667	16.5	42.1	13.6333	23.9	10.5333	12.0667	11.4333	10.8667	11.5333	11.2667
46	M	gla	POAG	0.5	0.30103	-1.625	471	27.43	9	-22.72	11.97	3.02402	2.85699	0.083511	34.211	1.53417	glu74	The low redox group	55.45	42.59	61.48	53.99	63.73	126	87	66	103.38	59.92	22	3.8	6.33333	22.6667	3.46667	6.6		2.13333	2.13333	18.7667	4.2	5.13333	22.0667	6.1	11.8	13.4333	13.9667	14.4	6.56667	8.23333	7.5
67	F	gla	POAG	1.2	-0.0791812	-3.875	544	25.49	16	-18.57	12.64	2.6234	2.52187	0.0507682	49.6742	1.69613	glu75	The low redox group	77.57	49.74	99.61	81.68	79.07	124	79	80	97.9	49.2667	31.5667	7.7	13.3667	32.3667	8.8	16.4667	23.1667	6.16667	6.56667	29.5	6.23333	9.46667	32.0667	11.5	21.0333	11.1	12.4667	11.5333	9.36667	12.1333	10.3
52	F	gla	NTG	0.6	0.221849	-3.875	550	26.89	15	-18.28	10.76	3.30846	3.0384	0.135031	22.5015	1.35221	glu76	The low redox group	71.83	63.43	72.85	59.99	91.02	121	83	73	98.96	50.9733	30.7667	9.46667	14.3667	32.1667	11.1333	18.8667	24.3	6.76667	7.26667	31.5667	8.8	16.7	26.2667	11.8333	14.2	11.7333	11.6	11.8	11.8667	11.5	11.9333
69	F	gla	NTG	1.2	-0.0791812	-4.875	-	25.46	14	-1.67	6.88	2.60252	2.46393	0.0692982	35.5554	1.55091	glu77	The low redox group	108.11	90.02	110.94	83.31	148.04	132	67	79	94.3	48.8667	44.1333	10.1667	16.8333	44.4333	10.2	18.5667		5.2	5.2	46.4	12.4667	20.9333	40.9667	14.1667	21.5667	10.6667	12	11.4667	11.2	12.1667	11.6667
73	F	gla	NTG	0.4	0.39794	-6.5	509	25.1	13.7	-20.93	13.3	3.84554	3.64787	0.0988386	36.9073	1.56711	glu78	The low redox group	77.43	49.16	85.4	69.35	105.73	157	75	76	109.44	59.26	22.9667	9.43333	13.1	22.4	11.0667	15.1333		5.9	5.9	24.4667	9.9	15.6333	20.6	11.6	13.7	11.5333	11.6667	11.6333	11.8667	11.1667	11.5333
43	M	gla	NTG	1	0	-5.375	486	25.61	12	-13.48	13.03	1.1937	1.12686	0.0334176	33.7207	1.5279	glu79	The low redox group	78.2	48.14	90.66	80.15	93.84	107	59	65	79.16	40.7733	32.1	8.5	14.1	31.1	8.26667	12.1667	22.6	6.86667	7.06667	35.4333	9.5	18.7	29.4667	10.2667	18.1	10.2667	11.1667	10.7	10.5	11.3333	11
40	F	gla	NTG	1.2	-0.0791812	-7	517	25.67	12.3	-12.31	12.34	2.82848	2.62341	0.102532	25.5864	1.40801	glu80	The low redox group	90.22	86.88	113.15	81.85	79.06	104	62	55	79.64	40.7933	35	8.46667	15.9333	35.7	8	17.1333		5.73333	5.73333	32.8667	10.2667	17.4	36.3667	11.0667	22.4	10.2667	11.0667	10.6	11.0667	12.1	11.5
68	F	gla	NTG	1	0	-0.375	459	24.74	9.7	-12.26	15.88	1.97186	1.79679	0.0875352	20.5265	1.31231	glu81	The low redox group	83.44	67.01	113.67	89.02	64	119	82	85	97.54	55.3267	38.6333	10.4333	19.1333	41.9333	12.6	24.9	27.5	8.93333	9.86667	32.6667	8.83333	13.8667	39.3667	13.6333	28.0667	11.6	11.1333	11.4333	12	11.1333	11.7
56	F	gla	NTG	1.2	-0.0791812	-7	492	26.17	13	-11.83	14	1.77131	1.65184	0.0597354	27.6526	1.44174	glu82	The low redox group	86.8	71.59	95.39	95.53	84.62	114	83	99	96.02	51.0133	44.8	10.8333	18.2333	40.7333	9.96667	16.7667	27.9333	10.2	10.2333	38.5667	10.4333	15.8	49.5667	13.9667	30.2667	8.3	10.1333	9.16667	8.03333	10.5333	9.26667
50	M	gla	NTG	0.4	0.39794	-0.625	-	25.91	13	-13.28	13.6	2.45671	2.26317	0.0967743	23.386	1.36896	glu83	The low redox group	72.68	57.21	92.75	70.24	70.5	129	84	65	102.9	55.6	26.0333	7.33333	11.4	25.5	8.2	13.3333	19.4333	6	6.43333	27.6	6.43333	12.0333	25.7333	9.2	13.0333	12.7	11.4	12.0667	13.2333	10.8	12.3
45	F	gla	NTG	0.7	0.154902	-3.5	530	25.92	16	-10.87	13.74	2.72035	2.52601	0.0971727	25.995	1.41489	glu84	The low redox group	88.34	74.7	109.79	96.73	72.25						22.6333	6.43333	14.3333	23.2333	6.33333	14.6	18.4333	5.63333	7.36667	21.8	6.76667	15.6667	23.9333	7.73333	19.3333	9.56667	10.9667	9.83333	8.56667	11.6	9.16667
60	F	gla	POAG	1.2	-0.0791812	-2.5	470	22.82	10	-24.35	12.46	0.797838	0.751377	0.0232302	32.3449	1.50981	glu86	The low redox group	61.4	51.14	73.17	58.79	62.41	110	70	91	86.8	47.8667	34.4667	6.8	15.6333	35.9	6.73333	20.5667	24.2	5.43333	6.4	33.2667	6.73333	17.4	35.4	8.9	18.4	10.5667	9.93333	10.3667	8.63333	7.5	8.43333
52	M	gla	NTG	1.2	-0.0791812	-7.75	480	25.72	8	-21.39	12.71	1.16803	1.1126	0.0277131	40.147	1.60365	glu87	The low redox group	78.57	54.32	87.08	98.51	74.41	112	73	61	89.38	51.5867	34.9333	8	18.3	33.2	6.6	14.6333		4.73333	4.73333	33.6	13.1333	24.4	37.6667	11.4333	28.3	12.9667	11.6	12.6333	13.1333	11.4667	12.7
70	M	gla	NTG	1.2	-0.0791812	-2.6875	557	26.19	21	-0.55	2.19	2.83744	2.76341	0.0370156	74.6553	1.87306	glu88	The high redox group	94.37	75.94	100.33	90.12	111.03						43.6	13.9667	20.2333	45.9	16.4	28.9	35.1	11.9667	12.0667	40.5	13.4	19.2667	42.6667	15.4667	21.9667	10.9333	11.0667	11	10.2667	10.4333	10.3667
63	M	gla	NTG	1.2	-0.0791812	-6.375	484	25.27	12	0.21	2.17	5.74367	5.56603	0.0888184	62.6675	1.79704	glu89	The high redox group						165	110	69	133.1	76.7333	30.0667	10.4333	17.9	30.1333	11.2333	20.1667	16.9	9.53333	9.53333	31.3333	10.3	18.1	29.0667	11.6667	22.9667	9.83333	12.5333	11	9.16667	12.4667	10.4
63	F	gla	POAG	1.5	-0.176091	-5.875	495	22.53	12	-13.06	14.65	7.87625	7.55766	0.159293	47.4452	1.67619	glu90	The low redox group	76.28	78.39	69.47	80.51	76.67	122	76	81	95.32	51.5467	37.1	8.96667	19.5667	34.3333	7.83333	17	20.0333	8.66667	9.1	38.5667	9.2	24.3333	38.5667	11.4667	27.5667	10.8667	10.1333	10.6667	10.9	9.03333	10.5333
63	M	gla	POAG	0.3	0.522879	-9.75	480	26.92	13	-23.64	10.04	3.57958	3.46366	0.0579577	59.7619	1.77642	glu94	The high redox group	95.85	75.45	103.06	113.29	91.53	145	79	76	106.72	58.1467
59	F	gla	NTG	1	0	-1.125	515	26.46	15	-12.21	11.87	1.19032	1.13745	0.0264356	43.0274	1.63374	glu96	The low redox group						139	96	87	114.06	61.04	29.7667	8.16667	10.4667	28.9333	7.26667	9.53333	23.8	5.6	5.6	27	9.4	11.1	31.6667	10.7667	15.9	5.63333	4.9	5.06667	6.5	4.43333	5.03333
55	F	gla	POAG	0.8	0.09691	-5.25	500	24.54	15	-6.95	8.11	5.16759	5.16759	0.061124	84.5427	1.92708	glu99100	The high redox group	81.96	84.39	111.73	70.39	61.26						35.3333	8.16667	17.5333	35.4	7.6	14.4333	27.4667	7.83333	11.4667	27.6	8.26667	14.7667	41.3667	9.76667	28.1667	10.8667	10.5667	10.7	8.76667	10.2	9.23333
45	M	gla	NTG	1.2	-0.0791812	-4	534	25.36	10	-10.85	15.16	6.17025	5.61055	0.0729839	76.8738	1.88578	glu99101	The high redox group	94.66	105.38	107.41	79.07	86.61	102	74	79	85.76	47.1733	35.4667	10.4333	18.5333	36.3	10.3333	18.1	22.4667	9.73333	10.3333	32.0667	10.3	18.0333	38.1333	12.2667	27.6667	10.1333	10.4333	10.2333	10.2333	10.8667	10.3
56	F	gla	NTG	1	0	-5.375	458	27.63	14.7	-14.95	15	5.1823	5.06785	0.0572254	88.5594	1.94723	glu41	The high redox group	84.67	73.79	85.21	92.83	86.84	109	66	59	84.06	41.34	33.3	9.56667	16.0333	29.6333	10.3	17.5667	23.9667	6.86667	6.86667	35.7667	10.5	20.4667	34.2	12.1667	19.5	9.66667	11.1667	10.4	10.1333	12.5667	10.7667
56	F	gla	POAG	1.2	-0.0791812	-3.25	556	23.13	16.7	-12.55	11.81	3.66346	3.57877	0.0423488	84.5069	1.92689	glu44	The high redox group	61.32	43.17	82.28	63.58	56.2	126	82	74	100.48	50.2867	45.1667	7.96667	22.1	51.2667	7.13333	22.8	57.1333	6.63333	13.5	38.1	10.6667	25.1	44.9667	8.86667	27.0667	8.06667	10.2333	8.5	6.1	10.3333	7.03333
58	F	gla	POAG	1.5	-0.176091	-4	501	24.85	17	-13.68	9.71	6.84597	6.69981	0.0730812	91.6762	1.96226	glu51	The high redox group	97.49	88.6	98.51	87.62	115.22	150	83	89	111.14	57.0933	38.1	9.7	16.7	37.3	9.7	16.7		6.5	6.5	40.7	9.9	19.1	36.2	14.6	23.5	12.2	11	11.7	11.4	11	11.2
65	F	gla	NTG	1	0	-5.875	527	25.27	20	-25.54	12.31	10.388	8.65163	0.868204	9.96496	0.998476	glu52	The low redox group	67.58	47.36	63.57	83.03	76.35	133	77	56	100.52	47.0133
64	M	gla	NTG	1	0	-6.25	505	26.51	11	-15.75	15.95	4.24354	3.71539	0.264072	14.0696	1.14828	glu69	The low redox group	73.19	68.53	92.85	63.7	67.63	125	80		98.9	54.9333	33.8667	9.9	17.0667	34	11.0667	21.2667		7.73333	7.73333	33.2667	11.3	17.5	34.2333	9.83333	20.3667	12.5667	12.2	12.3667	12.2333	12.2667	12.2333
66	F	gla	POAG	0.3	0.522879	-3.25	520	27.4	15	-24.34	11.66	7.884	7.64866	0.117669	65.0017	1.81292	glu96	The high redox group	104.78	137.69	107.65	101.47	72.3	123	78	92	96.9	49.6
65	M	gla	POAG	1.2	-0.0791812	0.625	538	24.11	15	-15.28	16.49	7.03671	6.78845	0.124131	54.6879	1.73789	glu98	The high redox group	82.84	50.66	90.75	96.42	93.56	116	68	62	88.16	43.7733	33.0667	8	14.8	32.1667	6.86667	13.8	21.25	6.4	6.4	32.7333	8.93333	16.1333	33.9667	11.6333	22.8333	13.5333	14.4	13.8	12.9667	13.2667	13.0333
65	M	gla	POAG	1	0	-1.75	488	24.57	18	-11.15	8.21	2.29184	1.88951	0.201169	9.39265	0.972788	glu64	The low redox group						132	77	77	100.1	48.7333	32.1	8.63333	13.5333	34.7333	9.86667	16.8333	23.8667	7.53333	7.86667	28.3	8	11.8667	32.4333	9.7	17.4667	9.3	9.73333	9.46667	8.93333	8.9	8.83333
65	F	gla	NTG	1.2	-0.0791812	-1.25	518	23.26	11	-12.61	14.76	1.93542	1.86726	0.0340821	54.7871	1.73868	glu72	The high redox group						126	79	72	98.74	54.8267	37.1	8.96667	20.2667	37.5333	11.8667	24.3333	27.1333	6.36667	8.33333	36.6	8.46667	18.9667	38.6	11.4333	28.8333	13.0333	14.7	13.4667	12.5333	15.4333	13.3
[truncated: 121 more columns]
